# Supplementary material for: Development and Validation of a Lifestyle Behavior Tool in Overweight and Obese Women through Qualitative and Quantitative Approaches
Source: Nutrients. 2021 Dec 20;13(12):4553. doi: 10.3390/nu13124553 (PMC8707061; doi:10.3390/nu13124553)
Supplement: Supplementary file 1 [file nutrients-13-04553-s001.zip]

Archive with 1 entries (1 files):
- nutrients-1502983-supplementary.pdf
